# Supplementary material for: Debaryomyces hansenii Reshapes the Fungal Community of Iberian Cured Pork Loin: An ITS1 Metabarcoding Approach
Source: Microorganisms. 2026 May 14;14(5):1113. doi: 10.3390/microorganisms14051113 (PMC13210324; doi:10.3390/microorganisms14051113)
Supplement: Supplementary file 1 [file microorganisms-14-01113-s001.zip]

Archive with 1 entries (1 files):
- microorganisms-4294240-supplementary Table S1-S2.pdf
